# Supplementary material for: Mobile Health Interventions for Individuals with Type 2 Diabetes and Overweight or Obesity—A Systematic Review and Meta-Analysis
Source: J Funct Morphol Kinesiol. 2025 Jul 29;10(3):292. doi: 10.3390/jfmk10030292 (PMC12372011; doi:10.3390/jfmk10030292)
Supplement: Supplementary file 1 [file jfmk-10-00292-s001.zip]

Archive with 2 entries (2 files):
- File S1. Research Strategy.pdf
- Table S1.pdf
